# Supplementary material for: Beneficial effects of a novel inspiratory muscle training device on respiratory muscle strength and submaximal functional capacity in community-dwelling older Thai adults: a randomized controlled trial
Source: PeerJ. 2026 Apr 7;14:e21072. doi: 10.7717/peerj.21072 (PMC13068012; doi:10.7717/peerj.21072)
Supplement: Supplemental Information 1 [file peerj-14-21072-s001.xls]

## Sheet: Breath trainer & RM, 6MWD
PN	ID	group	Age	T0_Weight	Height	T0_BMI	T0_walking	T0_MIP	T0_MEP	T0_MOCA	Sex	T2_walkingITT	T2_MIPITT	T2_MEPITT
I01	1	IG	65	45.8	147	21.2	540	67	46	30	Female	555	76	75
I02	2	IG	71	84.4	170	29.2	300	60	64	30	Male	335	80	95
I03	3	IG	63	59.6	156	24.5	433	48	70	30	Female	465	65	86
I04	4	IG	63	49.1	159	19.4	510	30	43	30	Female	515	55	75
I05	5	IG	68	66	164	24.8	521	59	74	30	Male	530	66	81
I06	6	IG	62	87.6	162	33.4	298	49	85	26	Female	390	89	88
I07	7	IG	62	63.6	154	26.8	333	85	88	26	Female	350	99	91
I08	8	IG	74	62.5	155	26	412	34	38	26	Female	450	69	85
I09	9	IG	60	57.8	156	23.8	330	66	62	28	Female	410	88	89
I10	10	IG	62	69	160	27	450	77	89	30	Female	455	98	100
I11	11	IG	64	61.5	150	27.3	273	33	48	29	Female	370	82	95
I12	12	IG	60	74.9	160	29.3	350	52	54	28	Female	350	59	64
I13	13	IG	66	60.4	150	26.8	343	64	31	28	Female	360	106	96
I14	14	IG	65	80	160	31.3	337	114	96	28	Female	360	124	126
I15	15	IG	70	51.7	150	23	345	50	45	26	Female	355	71	78
I16	16	IG	70	55.4	150	24.6	322	86	48	26	Female	345	96	89
I17	17	IG	67	77.8	158	31.2	435	62	46	28	Female	466	85	86
I18	18	IG	76	52.5	160	20.5	495	43	49	26	Male	510	102	87
I19	19	IG	76	50.3	165	18.5	615	51	51	26	Female	622	98	72
I20	20	IG	64	55.1	140	24.5	430	84	69	26	Female	452	109	88
I21	21	IG	69	49	155	20.4	450	76	109	28	Male	465	92	104
I22	22	IG	60	64.6	155	26.9	540	59	45	28	Female	573	87	88
I23	23	IG	66	66	140	30.4	463	49	83	26	Female	463	49	83
I24	24	IG	66	63.8	150	28.4	460	68	52	26	Female	485	97	73
I25	25	IG	64	58.2	156	23.9	455	79	79	26	Female	480	99	92
I26	26	IG	76	59.9	155	24.9	450	83	57	28	Female	480	101	91
I27	27	IG	67	64.9	164	24.1	443	80	68	27	Female	457	97	89
I28	28	IG	72	48.5	150	21.6	350	74	58	28	Female	390	97	78
I29	29	IG	70	69.1	148	31.5	370	86	53	26	Female	410	100	87
I30	30	IG	62	77.6	158	31.1	229	58	57	27	Female	300	91	89
C01	31	CG	74	78.9	155	32.84	310	82	75	29	Female	320	78	65
C02	32	CG	66	56.3	159	22.3	465	34	36	30	Female	415	45	51
C03	33	CG	72	68.3	165	25.2	495	61	81	30	Male	455	65	80
C04	34	CG	76	62.3	150	27.7	450	59	36	26	Female	450	68	52
C05	35	CG	72	61.4	155	25.56	370	68	74	26	Male	365	55	75
C06	36	CG	75	60.2	145	28.63	400	65	69	30	Female	387	57	62
C07	37	CG	72	66.8	153	28.5	514	73	59	26	Female	510	46	46
C08	38	CG	70	82.8	159	32.75	570	69	51	28	Male	470	125	63
C09	39	CG	63	46.6	148	21.27	343	70	79	30	Female	350	66	75
C10	40	CG	68	51.3	156	21.08	570	63	53	30	Female	530	46	43
C11	41	CG	66	66.7	148	30.45	374	59	61	30	Female	380	81	85
C12	42	CG	62	52.5	150	23.33	341	49	52	30	Female	330	40	40
C13	43	CG	70	63.9	155	26.6	350	60	50	28	Female	330	59	46
C14	44	CG	76	64.8	165	23.8	315	97	88	28	Male	305	107	87
C15	45	CG	62	75.4	163	28.38	365	75	69	26	Female	355	85	70
C16	46	CG	77	66.5	162	25.34	310	63	59	30	Female	310	63	67
C17	47	CG	78	63.2	145	30.06	320	60	65	26	Female	312	60	62
C18	48	CG	78	60.2	145	28.63	325	59	66	26	Female	325	59	66
C19	49	CG	77	60.7	145	28.87	318	59	68	26	Female	312	59	81
C20	50	CG	60	75.8	171	25.92	435	75	80	30	Male	440	81	88
C21	51	CG	71	53.1	151	23.29	540	56	85	26	Male	363	48	82
C22	52	CG	66	75.8	170	26.23	406	78	67	30	Male	410	70	70
C23	53	CG	60	52.2	162	19.89	410	76	80	28	Female	415	75	82
C24	54	CG	62	88.9	165	32.65	390	75	81	26	Male	365	75	80
C25	55	CG	62	59.6	140	30.41	350	77	84	26	Female	330	69	70
C26	56	CG	66	61.9	155	25.76	412	65	58	26	Female	400	66	68
C27	57	CG	65	50.3	155	20.94	374	59	82	27	Female	370	60	45
C28	58	CG	62	75.8	160	29.61	400	75	79	27	Female	395	77	85
C29	59	CG	63	76.2	164	28.33	390	77	84	30	Male	390	77	84
C30	60	CG	70	55.1	165	20.24	375	75	83	30	Male	360	78	84
